# Supplementary material for: Neprilysins regulate muscle contraction and heart function via cleavage of SERCA-inhibitory micropeptides
Source: Nat Commun. 2022 Jul 29;13:4420. doi: 10.1038/s41467-022-31974-1 (PMC9338278; doi:10.1038/s41467-022-31974-1)
Supplement: Supplementary file 10 — Source Data [file 41467_2022_31974_MOESM10_ESM.xlsx]

## Sheet: Figure 1A
Arrhythmicity index [1/sec]
tinC-Gal4 / +	tinC-Gal4 > UAS-Nep4	tinC-Gal4 > UAS-Nep4E873Q	tinC-Gal4 > UAS-nep4 RNAi	UAS-Nep4 / +	UAS-Nep4E873Q / +	UAS-nep4 RNAi / +
0.0764147	0.0606572	0.0289629	0.28232	0.0466635	0.221506	0.116752
0.112133	4.98593	0.111588	0.92077	0.0960579	0.0902957	0.0279443
0.118418	0.26664	0.131321	0.681728	0.120798	0.315523	0.046176
0.0984995	0.0719458	0.126951	0.116173	0.0623331	0.488332	0.0989118
0.282913	2.81566	0.144826	0.333171	0.0905301	0.131517	0.115553
0.0740807	4.0743	0.109	0.996054	0.41749	0.0647084	0.0883452
0.0318378	4.60948	0.103835	0.160096	0.0824355	0.0839839	0.236516
0.103409	0.108	0.0413268	0.270148	0.372674	0.504532	0.0817133
0.0952277	0.343133	0.0701428	0.20294	0.060311	0.288983	0.164901
0.109583	2.67502	0.200145	0.204865	0.378965	0.328017	0.126152
			0.559621

## Sheet: Figure 1B
Heart rate [bpm]
tinC-Gal4 / +	tinC-Gal4 > UAS-Nep4	tinC-Gal4 > UAS-Nep4E873Q	tinC-Gal4 > UAS-nep4 RNAi	UAS-Nep4 / +	UAS-Nep4E873Q / +	UAS-nep4 RNAi / +
123.669	171.501	142.592	94.8377	53.0973	141.889	109.025
110.688	84.1234	123.357	88.529	105.632	73.0188	125.329
83.6663	86.779	82.7372	108.579	89.8112	123.709	109.735
102.194	153.494	92.2998	91.3289	103.137	48.8712	88.0246
74.7043	47.5187	79.1638	54.9048	55.8332	136.688	95.2625
83.9519	65.0823	98.4111	83.0412	67.2726	106.167	118.053
108.071	61.5437	88.9962	117.597	106.073	95.1157	48.3286
50.2618	115.101	102.287	63.2333	120.647	65.8931	86.0352
78.7254	126.44	67.8605	115.355	127.832	52.7772	96.7953
104.055	88.4746	71.6235	58.4806	60.9085	71.9772	82.1918
			62.5296

## Sheet: Figure 1C
Heart period [msec]
tinC-Gal4 / +	tinC-Gal4 > UAS-Nep4	tinC-Gal4 > UAS-Nep4E873Q	tinC-Gal4 > UAS-nep4 RNAi
905	394	425	560
840	470	430	515
980	495	430	625
885	485	425	470
960	515	420	670
950	535	415	785
915	520	425	560
950	540	440	485
920	571	415	825
1180	631	425	580
840	763	420	650
900	783	420	615
1045	10076	435	550
665	894	435	670
865	480	425	630
955	414	420	540
900	389	425	515
920	369	420	625
950	354	435	565
760	354	425	485
875	333	430	615
805	343	430	730
865	328	430	705
880	338	445	750
960	328	420	525
845	278	425	445
935	374	440	455
900	323	445	885
840	318	420	595
770	318	425	540
875	318	430	580
945	318	435	650
960	318	430	575
1010	318	420	580
1060	328	435	690
875	313	430	485
920	318	415	565
830	323	420	595
955	323	420	615
785	318	435	535
850	328	415	510
1000	313	410	1090
850	323	435	680
850	318	435	580
990	333	435	660
860	328	420	590
860	338	405	525
825	328	425	650
855	338	425	610
755	328	440	540
775	348	420	630
825	338	425	695
755	354	420	570
845	364	410	930
825	359	440	655
975	369	430	585
920	364	425	700
970	379	440	450
910	384	395	475
920	404	415	1590
870	343	430	545
830	399	435	545
855	414	435	510
910	399	405	600
705	414	410	950
690	434	420	675
695	460	410	580
690	460	425	625
745	475	420	715
680	475	420	620
640	500	430	655
695	525	420	570
650	561	430	505
645	566	435	550
690	626	425	585
620	480	425	660
685	707	430	455
685	798	425	555
645	14859	425	780
755	894	420	480
680	495	420	1205
630	429	425	965
670	384	425	485
670	369	420	480
735	500	410	620
630	500	405	550
720	500	415	780
745	490	420	460
690	520	415	705
690	505	400	675
665	515	405	545
655	540	425	825
615	530	420	740
605	560	420	525
620	540	395	655
660	560	400	555
645	580	415	660
660	580	410	675
655	580	415	715
640	605	420	695
625	620	415	680
620	630	410	665
705	650	415	480
595	670	415	430
645	690	415	500
585	715	420	650
635	725	410	595
635	735	410	550
615	775	400	580
695	800	405	560
680	850	415	565
660	920	425	575
610	920	430	590
655	1065	425	560
635	1055	430	510
625	1525	415	535
615	1010	425	490
720	1675	430	595
570	5195	340	560
640	930	420	565
590	6275	420	575
660	11320	425	530
705	1985	425	545
650	4405	420	525
615	790	430	580
630	730	420	545
635	710	410	540
625	670	405	550
550	600	415	630
670	560	415	450
610	540	420	445
645	400	410	515
595	405	415	390
605	410	415	430
615	410	415	510
665	410	410	475
670	405	395	595
670	420	415	515
560	450	420	445
660	455	430	600
600	435	420	470
640	450	505	570
605	440	510	500
650	440	525	590
620	450	500	525
630	450	510	645
610	440	490	495
560	440	505	570
600	445	535	510
650	460	520	575
630	455	525	685
640	450	495	670
640	470	510	615
650	470	505	635
650	455	515	545
620	455	530	615
705	455	520	605
760	460	505	660
620	470	515	630
735	475	520	855
700	480	515	1135
550	490	525	960
685	500	505	4485
580	495	500	975
730	525	500	1455
695	525	510	475
680	500	525	3155
700	500	505	670
735	505	490	490
585	500	510	790
600	510	505	580
705	535	500	505
690	585	495	640
735	540	495	530
650	545	500	605
690	555	505	580
565	550	515	720
745	540	470	685
570	510	510	700
550	580	480	690
630	555	500	720
675	560	510	585
710	560	525	710
615	565	510	710
665	590	495	695
555	580	490	670
590	550	505	670
845	410	505	650
700	585	505	575
655	560	505	575
665	510	515	495
690	605	495	470
685	590	490	595
665	580	485	580
580	565	490	450
540	570	495	485
760	565	500	450
430	555	510	565
475	555	510	455
735	570	495	490
535	565	505	505
675	560	505	525
500	550	490	510
590	560	495	515
795	555	515	505
840	575	495	540
450	520	490	530
1025	515	490	530
915	515	515	585
905	580	495	595
850	560	515	585
815	465	495	545
855	600	505	535
725	570	520	630
915	545	515	440
740	570	515	535
790	445	510	490
725	600	525	495
785	575	510	435
705	450	520	435
710	460	505	400
735	585	515	490
725	580	510	485
760	560	500	505
680	570	505	510
695	575	515	500
710	595	510	470
720	585	500	525
695	570	515	460
750	570	490	485
755	565	490	435
690	560	490	545
770	580	515	475
695	570	495	360
720	465	510	355
735	600	515	335
710	580	505	495
780	590	430	565
760	540	270	540
755	585	285	525
695	580	290	560
635	575	280	575
660	570	285	555
605	540	320	645
615	545	340	635
605	550	355	1105
655	525	355	835
670	375	440	1305
650	530	470	1115
690	550	345	3630
625	530	595	985
615	510	500	755
650	510	480	540
620	535	510	465
675	545	470	440
600	525	490	390
620	545	470	370
685	475	485	360
630	425	480	345
630	520	405	320
590	415	495	325
605	375	465	315
625	435	485	315
615	410	715	300
580	405	710	325
615	450	725	310
605	455	775	320
610	440	730	315
610	420	780	325
615	415	745	330
660	475	715	350
625	435	710	345
590	415	730	360
585	360	705	350
620	410	695	390
600	410	735	385
655	410	670	400
655	440	650	420
650	435	675	480
690	415	655	510
675	780	665	575
635	360	665	585
595	355	635	770
635	355	675	640
600	350	685	575
660	370	670	735
610	375	615	720
620	370	655	685
605	350	615	655
655	355	625	630
620	380	640	705
600	395	640	675
635	340	620	660
610	355	625	670
630	405	600	740
610	390	600	740
630	390	605	715
595	395	610	590
570	390	625	430
605	395	630	490
620	390	620	565
585	360	625	635
585	350	650	715
610	375	675	745
570	350	630	760
485	460	660	665
490	415	650	685
660	380	620	680
605	370	660	685
645	400	665	665
585	355	675	630
540	380	675	645
545	355	705	740
610	395	670	670
570	385	710	630
460	390	730	600
610	395	710	585
615	405	770	375
445	410	775	775
440	410	790	685
350	430	810	700
620	440	835	735
390	435	795	600
690	435	875	725
505	440	880	475
595	405	905	725
370	390	930	675
705	390	970	700
515	440	845	670
695	450	920	650
270	450	870	715
520	445	815	665
440	470	845	675
760	495	880	605
415	480	850	580
610	420	840	715
682	425	810	725
667	450	855	710
651	400	780	715
707	375	790	650
692	610	810	685
657	525	810	665
611	520	810	675
641	475	750	695
596	515	775	680
652	550	740	680
616	540	720	680
667	585	740	685
641	610	730	660
646	635	730	630
686	645	735	700
677	605	715	490
631	640	725	415
692	630	700	475
652	665	695	675
687	735	685	730
722	645	720	555
515	795	710	730
576	845	725	700
662	900	645	685
586	1315	685	725
540	490	670	700
581	600	725	700
697	570	745	745
535	580	695	640
712	590	660	560
636	645	660	580
662	655	680	615
616	615	705	635
641	575	680	645
636	630	695	665
672	560	665	1180
581	640	715	1165
672	650	675	1075
702	690	685	1050
667	650	690	750
697	670	665	745
717	760	650	1305
677	825	760	1240
667	860	660	1310
646	780	645	1240
631	980	670	1210
641	18265	670	1200
672	615	660	1035
672	615	685	925
657	565	675	1045
667	510	570	720
687	540	670	1040
621	495	645	1105
616	490	635	1160
652	495	680	1215
672	500	670	940
732	485	635	1110
641	485	665	670
672	465	685	840
672	460	645	1310
662	465	645	570
626	475	645	1235
626	475	640	1400
621	470	640	865
616	495	650	1105
667	510	620	1190
682	500	615	1125
652	495	620	1145
631	495	510	685
561	515	730	670
646	565	605	870
727	540	590	2270
666	605	625	1855
646	635	635	670
636	620	610	580
631	680	620	705
626	720	620	870
636	815	595	2120
697	860	625	845
707	770	610	1710
667	545	590	975
682	545	600	1800
621	545	640	1010
581	555	615	685
660	545	605	1100
690	560	620	665
700	565	605	820
810	580	600	260
630	585	605	295
750	595	585	625
595	595	685	440
795	600	310	680
710	620	295	700
800	630	290	435
720	650	465	650
570	665	730	705
345	675	705	580
325	705	750	290
310	725	795	325
370	760	765	790
850	795	785	515
730	860	535	645
690	930	815	650
740	1095	795	790
660	23890	735	1200
710	775	750	1180
680	705	775	3070
825	670	735	1515
790	640	800	1215
730	610	760	1240
630	585	805	780
635	580	735	475
375	570	765	635
745	520	670	690
885	545	715	720
625	555	770	695
885	545	770	720
575	550	705	385
705	535	705	490
780	530	755	595
750	545	730	255
925	525	705	645
815	555	720	480
670	560	705	505
610	560	750	540
855	540	795	575
685	540	785	400
750	545	715	530
910	550	770	570
660	560	775	515
690	560	725	440
825	565	795	520
630	565	800	570
700	570	755	560
775	580	1535	590
650	585	735	595
755	595	510	675
645	605	705	680
445	520	625	460
595	490	785	495
540	495	765	585
790	535	735	525
700	495	725	450
565	530	800	545
725	500	785	645
625	515	785	765
595	480	770	835
520	485	800	650
590	500	730	370
535	480	720	175
570	450	740	760
645	455	770	680
635	465	775	510
495	460	850	375
525	480	785	430
515	490	710	595
635	480	815	1030
465	430	830	1515
565	460	775	4640
570	445	800	1045
550	435	765	455
620	455	755	480
585	470	795	390
470	465	755	535
620	445	795	515
565	445	760	550
600	440	760	450
580	440	770	470
620	460	775	495
600	445	745	440
545	440	445	470
545	415	595	420
555	420	750	385
540	415	820	565
540	420	580	400
424	415	580	490
409	400	660	445
657	405	600	565
500	405	595	535
485	395	315	540
545	400	225	605
561	400	625	535
444	400	575	525
470	400	570	525
601	400	610	510
636	395	620	570
460	400	575	345
596	395	655	605
626	405	500	515
712	415	470	545
495	400	655	565
500	395	665	520
515	415	660	565
449	405	640	530
545	425	515	605
475	410	495	470
551	400	675	380
470	420	660	495
566	390	640	505
429	400	635	535
424	405	585	405
414	395	655	475
540	395	620	480
525	400	495	430
747	400	570	545
520	390	585	465
520	390	565	395
591	395	670	495
556	395	610	495
566	395	655	620
520	395	630	470
596	395	620	535
556	405	645	605
606	410	695	485
460	410	665	265
561	405	660	200
601	415	675	650
631	415	645	280
576	405	580	550
480	415	640	540
510	390	570	640
470	415	595	560
530	425	635	595
505	420	620	500
449	405	625	565
530	415	655	465
576	405	660	545
581	415	710	630
697	415	645	445
455	430	665	650
545	420	650	550
510	405	605	565
475	425	595	390
449	425	630	675
626	425	650	575
475	425	610	535
586	445	615	540
934	425	595	570
672	435	645	570
470	425	585	725
490	425	670	470
449	425	670	520
465	420	620	530
480	425	630	550
495	405	680	525
525	420	530	510
490	415	565	590
455	420	665	465
510	410	605	520
551	415	620	570
449	410	610	515
485	425	640	435
460	420	685	530
470	410	635	1274
581	415	620	1217
889	420	620	1206
520	425	650	926
682	425	575	1103
576	435	605	817
566	430	605	691
490	430	635	789
556	420	585	714
480	420	645	783
601	415	595	434
485	415	600	554
616	370	530	606
525	425	590	526
884	430	575	577
631	420	645	1560
581	425	610	1091
470	420	725	994
621	430	750	1057
510	415	660	971
505	430	655	1137
626	405	685	1091
505	430	665	1109
1131	515	670	1063
343	535	670	606
500	515	660	440
510	550	820	897
515	595	640	714
535	590	715	651
765	585	650	446
760	615	650	1257
745	625	760	1206
735	645	680	783
645	665	715	880
465	700	645	674
755	730	665	800
720	780	640	1109
660	820	655	1189
810	890	655	1280
775	1030	655	1149
885	18485	670	966
855	1295	760	1074
835	960	650	1274
625	835	790	1291
890	720	700	497
870	695	725	1160
885	655	665	491
765	620	790	989
465	605	630	914
715	615	805	1023
830	585	605	634
725	580	570	1217
875	580	650	1171
445	565	590	1206
765	540	580	840
845	570	720	543
565	580	640	1314
545	560	600	771
630	590	725	1097
595	585	695	1257
940	615	760	1223
630	615	650	954
830	600	690	743
675	630	670	909
825	620	700	1046
740	665	725	1137
910	685	650	1120
665	710	815	1291
660	695	685	505
685	705	855	595
660	725	710	645
625	750	700	505
460	795	650	525
515	835	615	620
540	860	635	500
755	925	635	645
630	1000	735	625
470	1145	660	495
585	430	715	340
630	425	680	630
515	405	685	310
435	405	710	435
720	405	650	345
475	400	700	480
670	405	725	350
680	390	645	540
840	420	690	595
450	415	705	510
635	430	715	655
735	380	655	405
870	445	740	625
840	520	645	525
520	585	635	415
720	480	560	610
775	495	780	505
660	415	615	355
650	475	650	660
770	420	630	500
580	410	415	405
780	425	475	475
655	430	640	400
945	410	515	525
835	400	620	680
735	405	630	480
780	395	605	515
585	405	580	650
660	405	560	640
675	425	600	425
715	410	575	580
670	445	645	485
590	455	645	340
600	425	610	335
505	430	605	430
	460	590	530
650	420	605	480
605	405	560	480
740	400	570	415
660	400	590	525
635	390	575	355
605	405	560	530
575	405	590	635
595	400	590	385
610	400	620	585
615	435	575	495
1050	485	585	385
670	505	580	610
705	450	595	615
730	490	575	550
750	385	615	385
760	445	625	620
650	490	615	495
795	435	555	430
680	465	580	595
670	445	595	525
650	395	620	370
635	405	615	630
595	405	590	510
645	400	630	510
635	395	595	915
730	395	590	365
610	390	595	705
590	405	590	435
570	430	585	415
580	490	580	490
490	455	600	665
650	1005	580	370
1260	445	610	510
720	475	540	555
660	410	590	520
775	450	575	620
750	450	575	530
870	455	600	510
795	390	635	405
745	420	590	575
715	385	600	500
735	400	585	395
715	375	585	590
690	390	595	520
665	370	595	655
670	360	560	505
745	390	560	590
1150	400	575	555
1120	400	595	625
565	415	535	485
705	330	595	640
580	410	595	545
705	485	555	500
640	320	560	365
725	420	590	590
690	975	560	495
665	355	590	605
730	1120	580	625
700	480	595	500
640	390	565	605
730	380	570	630
785	380	600	315
740	325	580	705
710	380	605	585
775	300	600	465
780	355	510	555
705	325	610	585
705	350	610	880
780	345	575	845
720	350	555	850
640	360	605	865
750	365	525	765
660	350	595	845
750	355	580	835
690	380	590	805
710	480	610	910
690	440	570	910
705	350	615	870
605	400	595	910
610	410	590	910
595	435	630	935
710	425	555	910
655	365	565	940
435	450	570	920
435	405	565	690
460	380	545	950
430	370	555	875
445	375	550	945
450	385	595	975
380	380	570	930
425	375	925	900
520	395	1005	905
460	420	870	915
500	425	910	1040
435	855	900	1075
510	1030	965	1070
475	1340	870	1050
415	400	735	995
435	415	855	1005
440	350	945	1070
415	360	820	1110
420	355	915	1070
425	360	865	1110
430	365	885	915
440	355	890	925
550	360	970	1035
520	365	990	1010
580	360	970	1100
435	315	895	1165
425	275	900	1100
415	325	960	1130
425	345	935	1070
425	355	830	1155
605	365	865	1105
410	380	870	1110
445	350	835	1310
635	345	855	1145
220	360	915	1075
490	390	875	1145
400	445	960	1355
390	290	905	1490
420	380	915	1850
530	340	690	1680
245	340	750	1000
525	340	915	1005
410	375	885	1020
420	355	955	915
400	340	885	555
415	445	925	805
415	255	840	500
580	380	965	495
445	410	915	425
435	360	850	995
470	400	845	1060
585	375	810	425
420	365	740	970
390	360	830	620
395	345	820	425
395	335	855	970
395	370	860	620
380	345	875	685
390	365	955	330
545	385	920	1525
395	380	860	1775
390	360	920	755
415	345	810	935
440	375	825	805
415	395	950	985
415	370	870	555
370	360	870	745
450	365	895	840
470	385	935	865
570	360	805	735
380	360	920	490
390	365	955	595
375	350	855	570
390	370	850	1460
385	365	985	455
400	350	870	620
400	395	720	1210
475	365	735	3960
380	375	840	1045
460	325	855	955
420	335	805	1340
380	385	835	1040
385	375	775	1400
395	355	985	1395
385	355	955	1380
385	370	980	1060
430	385	970	1005
385	385	820	925
405	375	755	890
390	375	965	1120
445	350	900	1310
415	350	845	1045
440	380	930	530
435	400	900	1275
405	380	810	1360
420	360	890
415	380	915
415	360	825
460	355	990
475	365	850
395	370	980
410	320	950
400	360	865
425	375	790
380	375	840
465	370	820
435	370	805
405	370	900
410	370	935
410	370	795
395	370	885
690	370	920
	375	840
	325	615
	380	855
	375	770
	395	750
	370	805
	375	850
	375	895
	450	920
	260	475
	360	460
	400	375
	370	395
	340	405
	365	475
	395	440
	365	505
	395	1065
	350	1145
	425	1075
	400	1175
	365	1015
	385	950
	385	830
	375	995
	365	910
	360	920
	370	830
	365	975
	365	885
	365	1000
	365
	365
	350
	340
	350
	380
	385
	365
	375
	395
	370
	360
	370
	310
	370
	380
	390
	355
	355
	365
	400
	380
	350
	405
	325
	390
	220
	385
	380
	370
	370
	370
	370
	365
	375

## Sheet: Figure 1E
Crawling speed relative to body size [%]
mef2-Gal4 / +	mef2-Gal4 > UAS-Nep4	mef2-Gal4 > UAS-Nep4E873Q	mef2-Gal4 > UAS-nep4 RNAi
14.05	7.2	15.42	14.88
28.81	16.02	9.11	26.21
28.2	18.97	17.28	34.44
19.45	27.05	14.16	21.67
23.66	16.57	24.23	7.68
18.89	14.36	18.1	14.31
15.63	5.1	29.37	13.29
12.16	4.33	21.1	26.48
15.66	15.62	19.39	23.48
21.15	14.96	9.31	21.08
14.35	13.64	21.15	19.37
19.54	6.53	8.16	20.18
25.06	6.07	13.02	18.2
27.53	5.38	19.18	20.46
20.44	14.17	30.1	17.4
28.74	24.01	22.25	14.97
23.22	15.32	29.49	18.16
18.21	12.2	30.8	16.69
27.06	19.82	27.81	19.18
26.43	16.99	34.28	28.52
31.33	12.64	25.55	31.78
33.32	16.95	28.86	28.41
27.35	16.17	23.24	22.53
29.75	18.46	25.55	22.32
28.9	18.58	21.06	24.36
24	26.97	28.44	32.79
21.89	23.25	35.03	27.71
21.37	27.34	24.2	17.81
23.33	13.6	24.16	28.51
33.04	6.68	24.23	27.34
23.05			34.06
			31.28

## Sheet: Figure 1F
Contraction frequency [Hz]
mef2-Gal4 / +	mef2-Gal4 > UAS-Nep4	mef2-Gal4 > UAS-Nep4E873Q	mef2-Gal4 > UAS-nep4 RNAi
0.7	0.5	1	0.9
1.3	0.8	0.5	1.2
1.3	1	0.9	1.4
1.1	1	0.7	1.1
1.1	0.6	0.9	0.5
0.9	0.7	0.8	0.8
0.9	0.5	1	0.7
0.7	0.5	1	1.4
0.8	0.8	0.9	1.1
1	0.7	0.5	0.9
0.8	0.8	1.1	0.9
0.9	0.4	0.5	0.9
1.2	0.6	0.8	1.1
1.3	0.4	1.1	0.9
1.3	0.8	1.2	0.8
1.1	0.7	1.2	0.8
1.2	0.5	1.2	0.8
0.8	0.6	1.4	0.8
1.2	0.7	1.4	0.9
1.1	0.8	1.4	1.2
1.5	0.6	1.2	1.3
1.2	0.8	1.2	1.3
1.4	0.9	1.1	1.2
1.1	0.7	1.2	0.9
1	0.8	0.8	1.2
1.1	1.2	1.5	1
1.1	1	1.5	1.2
1.3	1.1	1.2	1.1
1.5	0.7	1.1	1.3
1.1	0.4	1.1	1.2
1.1			1.4
			1.2

## Sheet: Figure 2A
Ca2+ load [arb. units]
tinC-Gal4 / +	tinC-Gal4 > UAS-Nep4	tinC-Gal4 > UAS-Nep4E873Q	tinC-Gal4 > UAS-nep4 RNAi
1.48	2.07	1.88	3.53
4.09	5.06	1.67	2.24
2.35	2.91	0.88	1.26
1.6	9.52	1.97	1.53
1.88	2.8	4	1.7
2.41	1.35	1.97	2.43
2	8.4		1.4
1.83	5.94		4.41
			1.15
			3.38
			2.53
			2.89
			1.92
			3.3
			1.17
			3.14
			3.95
			5.92
			2.5
			1.41
			1.94
			0.98
			2.09

## Sheet: Figure 2B
SERCA activity [1/sec]
tinC-Gal4 / +	tinC-Gal4 > UAS-Nep4	tinC-Gal4 > UAS-Nep4E873Q	tinC-Gal4 > UAS-nep4 RNAi
8.65	10.1	6.18	6.77
8.98	10.67	14.42	3.53
10.06	18.12	7.97	9
5.54	11.76	10.09	4.01
5.06	26.9	7.22	8.42
14.43	15.6	10.91	3.79
4.09	18.65		1.12
14.4	7.34		4.57
11.72	19.1		7.53
8.51	24.3		1.96
			2.24
			2.33
			2.3
			1.36
			2.13
			7.01
			3.99
			3.78
			2.31
			4.13

## Sheet: Figure 2C
Constant of relaxation, Tau [sec]
tinC-Gal4 / +	tinC-Gal4 > UAS-Nep4	tinC-Gal4 > UAS-Nep4E873Q	tinC-Gal4 > UAS-nep4 RNAi
0.095	0.079	0.091	0.11
0.099	0.08	0.04	0.13
0.05	0.05	0.105	0.13
0.145	0.07	0.076	0.086
0.11	0.034	0.113	0.206
0.06	0.051	0.036	0.08
0.047	0.047	0.018	0.19
0.058	0.098	0.033	0.276
0.036	0.069		0.145
0.069	0.018		0.098
0.073	0.029		0.262
	0.036		0.49
			0.208
			0.162
			0.322
			0.42
			0.21
			0.128
			0.18
			0.228
			0.236
			0.208

## Sheet: Figure 2E
Pixel intensities
	tinC-Gal4 / +						tinC-Gal4 > UAS-Nep4						tinC-Gal4 > UAS-Nep4E873Q						tinC-Gal4 > UAS-nep4 RNAi
	intensities				Normalization		intensities				Normalization		intensities				Normalization		intensities				Normalization
	SERCA		Ponceau S				SERCA		Ponceau S		Ponceau	SERCA	SERCA		Ponceau S		Ponceau	SERCA	SERCA		Ponceau S		Ponceau	SERCA
	absolute	relative	absolute	relative			absolute	relative	absolute	relative	factor normalization	Ponceau-normalized	absolute	relative	absolute	relative	factor normalization	Ponceau-normalized	absolute	relative	absolute	relative	factor normalization	Ponceau-normalized
replicate 1	15794983	1	1.31881e+08	1		1	15358735	0.972381	1.28892e+08	0.97733	1.0232	0.994936	18445422	1.1678	1.16286e+08	0.881747	1.13411	1.32442	18247135	1.15525	124413765	0.94	1.06002	1.22459
replicate 2	15499060	1	1.35284e+08	1		1	16559640	1.06843	1.41137e+08	1.04326	0.958531	1.02412	16978932	1.09548	1.37712e+08	1.01795	0.982371	1.07617	15796676	1.0192	1.31467e+08	0.971786	1.02903	1.04879
replicate 3	28294873	1	1.54066e+08	1		1	14483273	0.511869	1.12827e+08	0.732331	1.3655	0.698958	20983850	0.741613	1.22367e+08	0.794249	1.25905	0.933728	18280003	0.646054	1.11494e+08	0.723682	1.38182	0.892732
Relative SERCA amount [arb. units]
		tinC-Gal4 / +	tinC-Gal4 > UAS-Nep4	tinC-Gal4 > UAS-Nep4E873Q	tinC-Gal4 > UAS-nep4 RNAi
	replicate 1	1	0.994936	1.32442	1.22459
	replicate 2	1	1.02412	1.07617	1.04879
	replicate 3	1	0.698958	0.933728	0.892732
	mean	1	0.906005	1.11144	1.05537
	s.d.	0	0.179901	0.197719	0.166026
uncropped scans

## Sheet: Figure 6B
uncropped scans

[truncated: 10 more sheets: Figure 6C, Figure 6D, Figure 6E, Supp Figure 4A, Supp Figure 4B, Supp Figure 6B, Supp Figure 6C, Supp Figure 7, Supp Figure 9C, Supp Figure 9E]
